# Supplementary material for: First Report of Phodopus sungorus Papillomavirus Type 1 Infection in Roborovski Hamsters (Phodopus roborovskii)
Source: Viruses. 2021 Apr 23;13(5):739. doi: 10.3390/v13050739 (PMC8145573; doi:10.3390/v13050739)
Supplement: Supplementary file 1 [file viruses-13-00739-s001.zip]

Archive with 1 entries (1 files):
- viruses-1179242-supplementary.pdf
